# Supplementary material for: Clinical and molecular characteristics of Streptococcus agalactiae bacteremia in nonpregnant adults: a single-center analysis over 16 years in Hiroshima, Japan
Source: Eur J Clin Microbiol Infect Dis. 2026 Apr 30;45(8):2471–83. doi: 10.1007/s10096-026-05520-6 (PMC13428702; doi:10.1007/s10096-026-05520-6)
Supplement: Supplementary file 1 — Supplementary Material 1 [file 10096_2026_5520_MOESM1_ESM.xlsx]

## Sheet: Supplementary data
Title: Clinical and molecular characteristics of Streptococcus agalactiae causing bacteremia in nonpregnant adults between 2008 and 2023 in Hiroshima, Japan.
Strain_ID	Area	Year	Month	Spicimen	Over_65year of age	Age_group	STSS	Septic shock	Serotype (latex agglutination)	PEN_MIC	CTX_MIC	ERY_MIC	CLI_MIC	LVX_MIC	TET_MIC	Inducible_CLIR	Sequence_type	Clonal_complex	PBP2X_type	hvgA	Alp1	Alp2/3	AlphaC	Rib	srr1	srr2	PI-1	PI-2A	PI-2B	ermA	ermB	mefA	msrD	tetM	tetO	dfrG	aadE	ant(6)-Ia	aph(3')-IIIa	sat4	catA16	catTC	catA8	GyrA_S81L_mutation	ParC_S79Y_mutation	ParC_S79F_mutation	N50	Coverage	Accession no.
GBSIR0646	Hiroshima	2008	4	blood	no	Adult-non-pregnant	no	no	Ib	0.06	le0.06	le0.13	0.12	gt4	NA	NA	10	12	2X-1	no	no	no	yes	no	yes	no	yes	yes	no	no	no	no	no	no	no	no	no	no	no	no	no	no	no	yes	no	yes	32355	437	DRR702506
GBSIR0648	Hiroshima	2008	5	blood	no	Adult-non-pregnant	no	yes	V	le0.03	le0.06	le0.13	0.12	2	NA	NA	19	19	2X-1	no	yes	no	no	no	yes	no	yes	yes	no	no	no	no	no	yes	no	no	no	no	no	no	no	no	no	no	no	no	47570	457	DRR702507
GBSIR0649	Hiroshima	2008	5	blood	no	Adult-non-pregnant	no	no	Ib	0.06	le0.06	le0.13	0.12	gt4	NA	NA	10	12	2X-1	no	no	no	yes	no	yes	no	yes	yes	no	no	no	no	no	no	no	no	no	no	no	no	no	no	no	yes	no	yes	25590	405	DRR702508
GBSIR0650	Hiroshima	2008	10	blood	no	Adult-non-pregnant	no	no	VI	0.06	le0.06	le0.13	0.12	2	NA	NA	1	1	2X-1	no	no	no	yes	no	yes	no	yes	yes	no	no	no	no	no	no	no	no	no	no	no	no	no	no	no	no	no	no	68146	358	DRR702509
GBSIR0652	Hiroshima	2009	1	blood	no	Adult-non-pregnant	no	no	III	0.12	0.25	gt32	gt1	gt4	NA	NA	464	452	new_seq	no	no	yes	no	no	yes	no	yes	yes	no	no	yes	no	no	no	no	no	no	no	no	no	no	no	no	yes	no	yes	70741	486	DRR702510
GBSIR0653	Hiroshima	2009	5	blood	yes	Adult-non-pregnant	yes	yes	VI	0.06	le0.06	le0.13	0.12	1	NA	NA	1	1	2X-1	no	no	no	yes	no	yes	no	yes	yes	no	no	no	no	no	no	no	no	no	no	no	no	no	no	no	no	no	no	120383	425	DRR702511
GBSIR0654	Hiroshima	2010	1	blood	yes	Adult-non-pregnant	no	yes	Ib	0.06	0.12	le0.25	0.12	gt4	NA	NA	10	12	2X-1	no	no	no	yes	no	yes	no	yes	yes	no	no	no	no	no	no	no	no	no	no	no	no	no	no	no	yes	no	yes	82116	525	DRR702512
GBSIR0658	Hiroshima	2010	9	blood	yes	Adult-non-pregnant	no	no	IV	le0.03	le0.06	le0.25	0.12	1	NA	NA	196	459	2X-1	no	yes	no	no	no	yes	no	yes	yes	no	no	no	no	no	yes	no	no	no	no	no	no	no	no	no	no	no	no	23767	365	DRR702513
GBSIR0662	Hiroshima	2010	10	blood	yes	Adult-non-pregnant	no	no	III	le0.12	le0.06	le0.25	le0.25	gt4	NA	NA	283	283	2X-1	no	no	no	yes	no	yes	no	yes	yes	no	no	no	no	no	yes	no	no	no	no	no	no	no	no	no	yes	yes	no	82160	538	DRR702514
GBSIR0663	Hiroshima	2011	7	blood	no	Adult-non-pregnant	no	no	II	le0.03	le0.06	le0.25	0.12	2	NA	NA	1	1	2X-1	no	no	yes	no	no	yes	no	yes	yes	no	no	no	no	no	yes	no	no	no	no	no	no	no	no	no	no	no	no	28143	428	DRR702515
GBSIR0665	Hiroshima	2011	10	blood	no	Adult-non-pregnant	yes	yes	III	le0.03	le0.06	4	0.12	1	NA	NA	335	19	2X-1	no	no	no	no	yes	yes	no	yes	yes	no	yes	no	no	no	yes	no	no	no	no	no	no	no	no	no	no	no	no	24944	450	DRR702516
GBSIR0666	Hiroshima	2012	3	blood	yes	Adult-non-pregnant	no	no	Ib	0.06	0.12	le0.25	0.12	2	NA	NA	10	12	2X-1	no	no	no	yes	no	yes	no	yes	yes	no	no	no	no	no	yes	no	no	no	no	no	no	no	no	no	no	no	no	41701	401	DRR702517
GBSIR0667	Hiroshima	2012	4	blood	yes	Adult-non-pregnant	no	no	Ib	le0.03	le0.06	4	gt1	gt4	NA	NA	10	12	2X-1	no	no	no	yes	no	yes	no	yes	yes	no	no	yes	no	no	no	yes	no	yes	yes	yes	no	no	no	no	yes	no	yes	62540	315	DRR702518
GBSIR0668	Hiroshima	2012	6	blood	yes	Adult-non-pregnant	no	no	Ib	0.06	0.12	le0.25	0.12	gt4	NA	NA	10	12	2X-1	no	no	no	yes	no	yes	no	yes	yes	no	no	no	no	no	no	no	no	no	no	no	no	no	no	no	yes	no	yes	91368	385	DRR702519
GBSIR0670	Hiroshima	2012	7	blood	yes	Adult-non-pregnant	no	no	Ib	0.06	le0.06	le0.25	0.12	gt4	NA	NA	10	12	2X-1	no	no	no	yes	no	yes	no	yes	yes	no	no	no	no	no	yes	no	no	no	no	no	no	no	no	no	yes	no	yes	122453	364	DRR702520
GBSIR0671	Hiroshima	2012	10	blood	yes	Adult-non-pregnant	no	no	V	le0.03	le0.06	32	gt1	4	NA	NA	1	1	2X-1	no	no	yes	no	no	yes	no	yes	yes	no	no	yes	no	no	yes	no	no	no	no	no	no	no	no	no	no	no	yes	64437	383	DRR702521
GBSIR0673	Hiroshima	2012	11	blood	yes	Adult-non-pregnant	no	no	V	le0.03	le0.06	le0.25	0.12	1	NA	NA	26	26	2X-4	no	no	no	no	no	yes	no	no	yes	no	no	no	no	no	no	no	no	no	no	no	no	no	no	no	no	no	no	210633	368	DRR702522
GBSIR0674	Hiroshima	2012	11	blood	yes	Adult-non-pregnant	yes	yes	III	le0.03	le0.06	gt32	gt1	1	NA	NA	27	19	2X-1	no	no	no	no	yes	no	no	yes	yes	no	no	yes	no	no	no	yes	no	no	no	no	no	no	no	no	no	no	no	81463	366	DRR702523
GBSIR0675	Hiroshima	2013	5	blood	no	Adult-non-pregnant	no	no	V	le0.06	le0.25	le0.25	le0.25	1	NA	NA	1	1	2X-1	no	no	yes	no	no	yes	no	yes	yes	no	no	no	no	no	yes	no	no	no	no	no	no	no	no	no	no	no	no	111633	371	DRR702524
GBSIR0678	Hiroshima	2014	3	blood	yes	Adult-non-pregnant	yes	yes	III	le0.12	le0.06	le0.25	le0.25	1	NA	NA	17	17	2X-2	yes	no	no	no	yes	no	yes	yes	no	yes	no	no	no	no	yes	no	no	no	no	no	no	no	no	no	no	no	no	46418	272	DRR702525
GBSIR0679	Hiroshima	2014	8	blood	yes	Adult-non-pregnant	no	no	Ib	le0.12	le0.06	le0.25	le0.25	gt4	NA	NA	3	1	2X-1	no	no	no	yes	no	yes	no	yes	yes	no	no	no	no	no	no	no	no	no	no	no	no	no	no	no	yes	no	yes	36768	240	DRR702526
GBSIR0680	Hiroshima	2015	2	blood	yes	Adult-non-pregnant	no	yes	Ib	le0.12	le0.06	gt4	gt2	gt4	NA	NA	10	12	2X-1	no	no	no	yes	no	yes	no	yes	yes	no	yes	no	no	no	no	no	no	no	no	no	no	no	no	no	yes	no	yes	63983	320	DRR702527
GBSIR0681	Hiroshima	2015	3	blood	yes	Adult-non-pregnant	no	no	Ib	le0.12	le0.06	le0.25	le0.25	gt4	NA	NA	2328	12	2X-1	no	no	no	yes	no	yes	no	yes	yes	no	no	no	no	no	no	no	no	no	no	no	no	no	no	no	yes	no	yes	22784	301	DRR702528
GBSIR0682	Hiroshima	2015	7	blood	no	Adult-non-pregnant	no	no	V	le0.12	le0.06	le0.25	le0.25	1	NA	NA	26	26	2X-4	no	no	no	yes	no	yes	no	no	yes	no	no	no	no	no	no	no	no	no	no	no	no	no	no	no	no	no	no	29032	267	DRR702529
GBSIR0683	Hiroshima	2016	2	blood	yes	Adult-non-pregnant	no	no	Ib	le0.12	le0.06	le0.25	le0.25	gt4	NA	NA	10	12	2X-1	no	no	no	yes	no	yes	no	yes	yes	no	no	no	no	no	no	no	no	no	no	no	no	no	no	no	yes	no	yes	16655	167	DRR702530
GBSIR0685	Hiroshima	2016	8	blood	yes	Adult-non-pregnant	no	no	Ia	le0.12	0.12	4	gt2	1	NA	NA	4	singleton	2X-4	no	yes	no	no	no	yes	no	yes	no	yes	no	yes	no	no	yes	no	no	no	no	no	no	no	no	no	no	no	no	91751	449	DRR702531
GBSIR0686	Hiroshima	2016	8	blood	yes	Adult-non-pregnant	no	no	V	le0.12	le0.06	le0.25	le0.25	1	NA	NA	1	1	2X-1	no	no	yes	no	no	yes	no	yes	yes	no	no	no	no	no	yes	no	no	no	no	no	no	no	no	no	no	no	no	43682	415	DRR702532
GBSIR0687	Hiroshima	2016	9	blood	yes	Adult-non-pregnant	no	no	Ib	le0.12	le0.06	le0.25	le0.25	gt4	NA	NA	10	12	2X-1	no	no	no	yes	no	yes	no	yes	yes	no	no	no	no	no	no	no	no	no	no	no	no	no	no	no	yes	no	yes	16068	192	DRR702533
GBSIR0688	Hiroshima	2017	5	blood	yes	Adult-non-pregnant	yes	yes	NT	le0.12	0.12	le0.25	le0.25	1	NA	NA	1	1	2X-1	no	no	no	yes	no	yes	no	yes	yes	no	no	no	no	no	no	no	no	no	no	no	no	no	no	no	no	no	no	29444	350	DRR702534
GBSIR0689	Hiroshima	2017	5	blood	yes	Adult-non-pregnant	yes	yes	VI	le0.12	le0.06	le0.25	le0.25	1	NA	NA	1	1	2X-1	no	no	no	yes	no	yes	no	yes	yes	no	no	no	no	no	no	no	no	no	no	no	no	no	no	no	no	no	no	17578	271	DRR702535
GBSIR0690	Hiroshima	2017	9	blood	yes	Adult-non-pregnant	no	no	VI	le0.12	le0.06	le0.25	le0.25	1	NA	NA	1	1	2X-1	no	no	no	yes	no	yes	no	yes	yes	no	no	no	no	no	no	no	no	no	no	no	no	no	no	no	no	no	no	12894	220	DRR702536
GBSIR0691	Hiroshima	2018	3	blood	no	Adult-non-pregnant	no	no	Ia	le0.12	le0.06	le0.25	le0.25	1	NA	NA	23	23	2X-5	no	no	no	no	no	yes	no	no	yes	no	no	no	no	no	yes	no	no	no	no	no	no	no	no	no	no	no	no	13722	155	DRR702537
GBSIR0692	Hiroshima	2018	7	blood	yes	Adult-non-pregnant	yes	yes	IV	le0.12	le0.06	le0.25	le0.25	1	NA	NA	452	452	2X-5	no	no	no	yes	no	no	yes	no	no	yes	no	no	no	no	no	no	no	no	no	no	no	no	no	no	no	no	no	58821	405	DRR702538
GBSIR0693	Hiroshima	2018	10	blood	yes	Adult-non-pregnant	yes	yes	Ia	le0.12	le0.06	2	le0.25	1	NA	NA	23	23	2X-5	no	yes	no	no	no	yes	no	no	yes	no	no	no	yes	yes	yes	no	no	no	no	no	no	no	no	no	no	no	no	83664	363	DRR702539
GBSIR0694	Hiroshima	2019	4	blood	yes	Adult-non-pregnant	no	no	Ia	le0.12	le0.06	le0.25	le0.25	1	NA	NA	144	23	2X-5	no	no	no	no	yes	yes	no	no	yes	no	no	no	no	no	yes	no	no	no	no	no	no	no	no	no	no	no	no	22479	244	DRR702540
GBSIR0695	Hiroshima	2019	5	blood	no	Adult-non-pregnant	yes	yes	VI	le0.12	le0.06	le0.25	le0.25	gt4	NA	NA	1	1	new_seq	no	no	no	yes	no	yes	no	yes	yes	no	no	no	no	no	no	no	no	no	no	no	no	no	no	no	yes	no	no	24575	336	DRR702541
GBSIR0699	Hiroshima	2019	8	blood	yes	Adult-non-pregnant	no	no	V	le0.12	le0.06	le0.25	le0.25	1	NA	NA	1	1	2X-1	no	no	yes	no	no	yes	no	yes	yes	no	no	no	no	no	no	no	no	no	no	no	no	no	yes	no	no	no	no	44999	408	DRR702542
GBSIR0701	Hiroshima	2019	9	blood	yes	Adult-non-pregnant	no	no	V	le0.12	le0.06	le0.25	le0.25	1	NA	NA	1	1	2X-1	no	no	yes	no	no	yes	no	yes	yes	no	no	no	no	no	yes	no	no	no	no	no	no	no	no	no	no	no	no	56716	265	DRR702543
GBSIR0702	Hiroshima	2019	11	blood	yes	Adult-non-pregnant	yes	yes	V	le0.12	le0.06	4	le0.25	gt4	NA	NA	19	19	2X-1	no	no	no	no	no	yes	no	yes	yes	no	yes	no	yes	yes	yes	no	no	no	no	no	no	yes	no	no	yes	no	yes	12858	292	DRR702544
GBSIR0703	Hiroshima	2019	12	blood	no	Adult-non-pregnant	no	no	IV	le0.12	le0.06	le0.25	le0.25	1	NA	NA	452	452	2X-5	no	no	no	yes	no	no	yes	no	no	yes	no	no	no	no	no	no	no	no	no	no	no	no	no	no	no	no	no	11176	475	DRR702545
GBSIR0704	Hiroshima	2020	3	blood	no	Adult-non-pregnant	yes	yes	II	le0.12	le0.06	le0.25	le0.25	2	NA	NA	1	1	2X-1	no	no	yes	no	no	yes	no	yes	yes	no	no	no	no	no	yes	no	no	no	no	no	no	no	no	no	no	no	no	8846	374	DRR702546
GBSIR0705	Hiroshima	2020	4	blood	no	Adult-non-pregnant	no	no	Ib	le0.12	0.12	2	le0.25	gt4	NA	NA	10	12	2X-1	no	no	no	yes	no	yes	no	yes	yes	no	no	no	no	no	no	no	no	no	no	no	no	no	no	no	yes	no	yes	14396	254	DRR702547
GBSIR0706	Hiroshima	2020	4	blood	no	Adult-non-pregnant	no	yes	VIII	le0.12	0.12	le0.25	le0.25	2	NA	NA	2401	1	2X-1	no	no	yes	no	no	yes	no	yes	no	yes	no	no	no	no	no	no	no	no	no	no	no	no	no	no	no	no	no	20063	297	DRR702548
GBSIR0707	Hiroshima	2020	6	blood	no	Adult-non-pregnant	no	no	Ib	le0.12	le0.06	le0.25	le0.25	gt4	NA	NA	3	1	2X-1	no	no	no	yes	no	yes	no	yes	yes	no	no	no	no	no	no	no	no	no	no	no	no	no	no	no	yes	no	yes	24286	323	DRR702549
GBSIR0708	Hiroshima	2020	8	blood	no	Adult-non-pregnant	no	no	Ib	le0.12	le0.06	gt4	gt2	gt4	NA	NA	10	12	2X-1	no	no	no	yes	no	yes	no	yes	yes	no	no	yes	no	no	no	no	yes	no	yes	yes	yes	no	no	yes	yes	no	yes	98465	354	DRR702550
GBSIR0709	Hiroshima	2020	10	blood	no	Adult-non-pregnant	no	no	Ib	le0.12	le0.06	le0.25	le0.25	gt4	NA	NA	3	1	2X-1	no	no	no	yes	no	yes	no	yes	yes	no	no	no	no	no	no	no	no	no	no	no	no	no	no	no	yes	no	yes	94734	455	DRR702551
GBSIR0710	Hiroshima	2020	11	blood	no	Adult-non-pregnant	no	no	III	le0.12	le0.06	gt4	gt2	1	NA	NA	27	19	2X-1	no	no	no	no	yes	no	no	yes	yes	no	no	yes	no	no	no	yes	no	no	no	no	no	no	no	no	no	no	no	21491	628	DRR702552
GBSIR0711	Hiroshima	2020	11	blood	no	Adult-non-pregnant	no	no	II	le0.12	le0.06	le0.25	le0.25	2	NA	NA	12	12	2X-1	no	no	no	yes	no	yes	no	no	yes	no	no	no	no	no	no	no	no	no	no	no	no	no	no	no	no	no	no	38702	276	DRR702553
GBSIR0712	Hiroshima	2020	12	blood	yes	Adult-non-pregnant	no	no	Ia	le0.12	le0.06	le0.25	le0.25	1	NA	NA	989	1	2X-1	no	no	yes	no	no	yes	no	yes	yes	no	no	no	no	no	yes	no	no	no	no	no	no	no	no	no	no	no	no	54685	315	DRR702554
GBSIR0713	Hiroshima	2020	12	blood	yes	Adult-non-pregnant	yes	yes	V	le0.12	le0.06	le0.25	le0.25	1	NA	NA	26	26	2X-4	no	no	no	no	no	yes	no	no	yes	no	no	no	no	no	no	no	no	no	no	no	no	no	no	no	no	no	no	39260	383	DRR702555
GBSIR0714	Hiroshima	2021	1	blood	no	Adult-non-pregnant	no	no	V	le0.12	le0.06	gt4	gt2	1	NA	NA	19	19	2X-1	no	yes	no	no	no	yes	no	yes	yes	no	no	yes	no	no	yes	yes	no	no	no	no	no	no	no	no	no	no	no	16096	248	DRR702556
GBSIR0715	Hiroshima	2021	4	blood	yes	Adult-non-pregnant	no	no	NT	le0.12	0.12	le0.25	le0.25	2	NA	NA	1	1	2X-1	no	no	yes	no	no	yes	no	yes	yes	no	no	no	no	no	yes	no	no	no	no	no	no	no	no	no	no	no	no	21465	501	DRR702557
GBSIR0716	Hiroshima	2021	4	blood	yes	Adult-non-pregnant	no	yes	IV	le0.12	le0.06	le0.25	le0.25	gt4	NA	NA	3	1	2X-1	no	no	no	yes	no	yes	no	yes	yes	no	no	no	no	no	no	no	no	no	no	no	no	no	no	no	yes	no	yes	90600	891	DRR702558
GBSIR0717	Hiroshima	2021	7	blood	yes	Adult-non-pregnant	yes	yes	Ib	le0.12	0.12	le0.25	le0.25	gt4	NA	NA	10	12	2X-1	no	no	no	yes	no	yes	no	yes	yes	no	no	no	no	no	no	no	no	no	no	no	no	no	no	no	yes	no	yes	82091	969	DRR702559
GBSIR0718	Hiroshima	2021	8	blood	yes	Adult-non-pregnant	no	no	V	le0.12	le0.06	le0.25	le0.25	1	NA	NA	1	1	2X-1	no	no	yes	no	no	yes	no	yes	yes	no	no	no	no	no	yes	no	no	no	no	no	no	no	no	no	no	no	no	44690	905	DRR702560
GBSIR0719	Hiroshima	2021	9	blood	yes	Adult-non-pregnant	no	no	V	le0.12	0.12	le0.25	le0.25	1	NA	NA	1	1	2X-1	no	no	yes	no	no	yes	no	yes	yes	no	no	no	no	no	yes	no	no	no	no	no	no	no	no	no	no	no	no	47587	675	DRR702561
GBSIR0720	Hiroshima	2021	10	blood	yes	Adult-non-pregnant	yes	yes	V	le0.12	0.12	le0.25	le0.25	1	NA	NA	1	1	2X-1	no	no	yes	no	no	yes	no	yes	yes	no	no	no	no	no	yes	no	no	no	no	no	no	no	yes	no	no	no	no	21098	578	DRR702562
GBSIR0722	Hiroshima	2021	10	blood	yes	Adult-non-pregnant	no	no	Ia	le0.12	0.12	le0.25	le0.25	1	NA	NA	144	23	2X-5	no	no	no	no	yes	yes	no	no	yes	no	no	no	no	no	yes	no	no	no	no	no	no	no	no	no	no	no	no	31648	341	DRR702563
GBSIR0723	Hiroshima	2021	12	blood	yes	Adult-non-pregnant	yes	yes	V	le0.12	le0.06	le0.25	le0.25	gt4	NA	NA	19	19	2X-1	no	yes	no	no	no	yes	no	yes	yes	no	no	no	no	no	yes	no	no	no	no	no	no	no	no	no	yes	no	yes	62782	397	DRR702564
GBSIR0724	Hiroshima	2021	12	blood	yes	Adult-non-pregnant	no	no	V	le0.12	le0.06	le0.25	le0.25	1	NA	NA	1	1	2X-1	no	no	yes	no	no	yes	no	yes	yes	no	no	no	no	no	yes	no	no	no	no	no	no	no	no	no	no	no	no	91120	345	DRR702565
GBSIR0725	Hiroshima	2022	2	blood	no	Adult-non-pregnant	no	no	V	le0.12	le0.06	gt4	gt2	1	NA	NA	1	1	2X-1	no	no	yes	no	no	yes	no	yes	yes	no	no	yes	no	no	yes	no	no	no	no	no	no	no	no	no	no	no	no	63804	523	DRR702566
GBSIR0726	Hiroshima	2022	3	blood	yes	Adult-non-pregnant	yes	yes	Ia	le0.12	le0.06	le0.25	le0.25	1	NA	NA	144	23	2X-5	no	no	no	no	yes	yes	no	no	yes	no	no	no	no	no	yes	no	no	no	no	no	no	no	no	no	no	no	no	76053	337	DRR702567
GBSIR0727	Hiroshima	2022	4	blood	yes	Adult-non-pregnant	no	yes	V	le0.12	0.12	gt4	gt2	1	NA	NA	1	1	2X-1	no	no	yes	no	no	yes	no	yes	yes	no	no	yes	no	no	yes	no	no	no	no	no	no	no	no	no	no	no	no	27206	303	DRR702568
GBSIR0729	Hiroshima	2022	7	blood	no	Adult-non-pregnant	no	no	IV	le0.12	0.25	le0.25	le0.25	1	NA	NA	452	452	2X-5	no	no	no	yes	no	no	yes	no	no	yes	no	no	no	no	no	no	no	no	no	no	no	no	no	no	no	no	no	31730	351	DRR702569
GBSIR0730	Hiroshima	2022	8	blood	yes	Adult-non-pregnant	no	yes	III	le0.12	le0.06	gt4	gt2	1	NA	NA	27	19	2X-1	no	no	no	no	yes	no	no	yes	yes	no	no	yes	no	no	no	yes	no	no	no	no	no	no	no	no	no	no	no	17048	321	DRR702570
GBSIR0731	Hiroshima	2022	8	blood	no	Adult-non-pregnant	no	yes	VIII	le0.12	le0.06	le0.25	le0.25	1	NA	NA	1	1	2X-1	no	no	yes	no	no	yes	no	yes	no	yes	no	no	no	no	no	no	no	no	no	no	no	no	no	no	no	no	no	28296	316	DRR702571
GBSIR0732	Hiroshima	2022	8	blood	yes	Adult-non-pregnant	yes	yes	V	le0.12	le0.06	gt4	gt2	1	NA	NA	1	1	2X-1	no	no	yes	no	no	yes	no	yes	yes	no	no	yes	no	no	yes	no	no	no	no	no	no	no	no	no	no	no	no	91232	362	DRR702572
GBSIR0733	Hiroshima	2022	11	blood	no	Adult-non-pregnant	no	no	Ia	le0.12	le0.06	le0.25	le0.25	2	NA	NA	23	23	2X-5	no	yes	no	no	no	yes	no	no	yes	no	no	no	no	no	yes	no	no	no	no	no	no	no	no	no	no	no	no	82209	408	DRR702573
GBSIR0734	Hiroshima	2022	12	blood	yes	Adult-non-pregnant	no	yes	Ib	le0.03	le0.06	le0.06	0.12	gt8	NA	NA	3	1	2X-1	no	no	no	yes	no	yes	no	yes	yes	no	no	no	no	no	no	no	no	no	no	no	no	no	no	no	yes	no	yes	70051	382	DRR702574
GBSIR0735	Hiroshima	2023	4	blood	yes	Adult-non-pregnant	no	no	IV	0.06	le0.06	le0.06	0.12	1	NA	NA	452	452	2X-5	no	no	no	yes	no	no	yes	no	no	yes	no	no	no	no	no	no	no	no	no	no	no	no	no	no	no	no	no	37200	338	DRR702575
GBSIR0736	Hiroshima	2023	6	blood	yes	Adult-non-pregnant	no	no	Ib	0.06	le0.06	le0.06	0.12	gt8	NA	NA	10	12	2X-1	no	no	no	yes	no	yes	no	yes	yes	no	no	no	no	no	no	no	no	no	no	no	no	no	no	no	yes	no	yes	39309	391	DRR702576
GBSIR0737	Hiroshima	2023	7	blood	no	Adult-non-pregnant	no	no	Ia	0.06	le0.06	le0.06	0.12	1	NA	NA	144	23	2X-5	no	no	no	no	yes	yes	no	no	yes	no	no	no	no	no	yes	no	no	no	no	no	no	no	no	no	no	no	no	59354	428	DRR702577
GBSIR0739	Hiroshima	2023	9	blood	no	Adult-non-pregnant	no	no	III	le0.03	le0.06	0.5	0.12	1	NA	NA	335	19	2X-1	no	no	no	no	yes	yes	no	yes	yes	no	yes	no	no	no	yes	no	no	no	no	no	no	no	no	no	no	no	no	20076	654	DRR702578
GBSIR0740	Hiroshima	2023	9	blood	yes	Adult-non-pregnant	no	yes	II	le0.03	le0.06	le0.06	0.12	1	NA	NA	12	12	2X-1	no	no	no	yes	no	yes	no	yes	yes	no	no	no	no	no	no	yes	no	no	no	no	no	no	no	no	no	no	no	42958	683	DRR702579
