# Supplementary material for: Clinical and molecular characteristics of Streptococcus agalactiae bacteremia in nonpregnant adults: a single-center analysis over 16 years in Hiroshima, Japan
Source: Eur J Clin Microbiol Infect Dis. 2026 Apr 30;45(8):2471–83. doi: 10.1007/s10096-026-05520-6 (PMC13428702; doi:10.1007/s10096-026-05520-6)
Supplement: Supplementary file 2 — Supplementary Material 2 [file 10096_2026_5520_MOESM2_ESM.xlsx]

## Sheet: Table S1, ST1
Title: Clinical and molecular characteristics of Streptococcus agalactiae causing bacteremia in nonpregnant adults between 2008 and 2023 in Hiroshima, Japan.
Table S1. Pairwise SNP distance matrix of ST1 strains collected in the present study and a previous pediatric iGBS surveillance study in Japan. The matrix was calculated using CFSAN SNP Pipeline v2.2.1. The raw reads were mapped to GCF_001026925.1 and analyzed by the pipeline. The samples highlighted in yellow represent the strains sequenced in the present study, whereas those highlighted in gree…
	GBSIR0650	GBSIR0653	GBSIR0663	GBSIR0671	GBSIR0675	GBSIR0686	GBSIR0688	GBSIR0689	GBSIR0690	GBSIR0695	GBSIR0699	GBSIR0701	GBSIR0704	GBSIR0715	GBSIR0718	GBSIR0719	GBSIR0720	GBSIR0724	GBSIR0725	GBSIR0727	GBSIR0731	GBSIR0732	GBSIRa0009	GBSIRa0130	GBSIRa0297	GBSIRa0321	GBSIRa0529	GBSIRa0536	GBSIRa0540	GBSIRa0571	GBSIRa0580	GBSIRa0594	GBSIRa0849	GBSIRa1131
GBSIR0650	0	69	401	410	419	396	78	74	72	107	413	413	408	409	411	417	419	419	413	418	365	421	407	360	72	411	407	59	103	364	387	417	408	420
GBSIR0653	69	0	387	395	405	387	51	46	42	79	395	398	388	394	399	402	399	400	397	404	348	399	393	342	44	398	393	72	78	349	380	398	393	399
GBSIR0663	401	387	0	96	82	72	404	379	399	424	82	82	40	27	82	83	87	90	100	103	292	90	68	287	395	99	74	409	408	291	68	89	42	88
GBSIR0671	410	395	96	0	96	84	415	383	408	437	91	95	106	107	95	95	100	102	53	46	307	103	84	301	408	39	81	421	425	305	80	103	112	102
GBSIR0675	419	405	82	96	0	53	425	390	416	444	67	64	91	91	63	63	71	73	99	104	318	75	50	313	416	97	54	430	436	317	48	74	96	72
GBSIR0686	396	387	72	84	53	0	403	380	394	422	36	33	79	79	33	33	39	41	89	92	301	42	41	296	393	87	34	407	414	300	29	42	83	41
GBSIR0688	78	51	404	415	425	403	0	59	52	85	416	418	408	412	417	423	420	422	419	424	365	423	413	359	54	416	412	82	82	364	394	419	409	423
GBSIR0689	74	46	379	383	390	380	59	0	52	87	389	383	386	384	387	392	392	394	384	389	347	391	382	341	52	386	384	80	80	347	374	390	384	391
GBSIR0690	72	42	399	408	416	394	52	52	0	80	411	410	405	408	409	414	414	415	410	417	361	416	405	355	45	408	404	75	79	361	384	412	405	415
GBSIR0695	107	79	424	437	444	422	85	87	80	0	437	438	432	433	439	444	444	446	438	447	390	447	434	380	80	438	433	110	112	386	411	444	431	446
GBSIR0699	413	395	82	91	67	36	416	389	411	437	0	46	92	92	47	47	25	31	96	101	310	21	55	306	412	94	44	421	426	311	37	22	96	26
GBSIR0701	413	398	82	95	64	33	418	383	410	438	46	0	91	91	42	43	51	53	99	104	313	54	52	308	409	97	42	425	431	313	35	54	95	53
GBSIR0704	408	388	40	106	91	79	408	386	405	432	92	91	0	46	90	92	98	99	109	113	296	97	78	292	404	106	81	412	411	297	76	96	46	98
GBSIR0715	409	394	27	107	91	79	412	384	408	433	92	91	46	0	91	91	97	100	109	114	301	98	77	296	406	107	81	416	416	299	74	100	48	99
GBSIR0718	411	399	82	95	63	33	417	387	409	439	47	42	90	91	0	42	50	52	98	103	316	54	51	311	409	97	43	422	429	314	38	53	95	52
GBSIR0719	417	402	83	95	63	33	423	392	414	444	47	43	92	91	42	0	50	52	98	103	316	53	51	311	415	97	43	427	433	315	37	53	96	52
GBSIR0720	419	399	87	100	71	39	420	392	414	444	25	51	98	97	50	50	0	36	104	109	316	31	59	311	417	103	51	425	431	316	42	29	102	26
GBSIR0724	419	400	90	102	73	41	422	394	415	446	31	53	99	100	52	52	36	0	106	111	316	37	61	312	417	105	53	425	433	317	44	35	105	36
GBSIR0725	413	397	100	53	99	89	419	384	410	438	96	99	109	109	98	98	104	106	0	61	311	108	85	305	408	55	84	424	428	309	84	107	114	104
GBSIR0727	418	404	103	46	104	92	424	389	417	447	101	104	113	114	103	103	109	111	61	0	316	113	92	310	417	46	90	430	434	314	88	112	119	111
GBSIR0731	365	348	292	307	318	301	365	347	361	390	310	313	296	301	316	316	316	316	311	316	0	317	306	45	363	307	304	368	372	50	291	314	300	316
GBSIR0732	421	399	90	103	75	42	423	391	416	447	21	54	97	98	54	53	31	37	108	113	317	0	62	313	418	106	54	425	434	317	44	28	103	31
GBSIRa0009	407	393	68	84	50	41	413	382	405	434	55	52	78	77	51	51	59	61	85	92	306	62	0	301	404	86	42	418	422	305	35	61	82	59
GBSIRa0130	360	342	287	301	313	296	359	341	355	380	306	308	292	296	311	311	311	312	305	310	45	313	301	0	357	299	299	363	366	41	285	310	295	311
GBSIRa0297	72	44	395	408	416	393	54	52	45	80	412	409	404	406	409	415	417	417	408	417	363	418	404	357	0	407	403	76	79	363	384	414	403	417
GBSIRa0321	411	398	99	39	97	87	416	386	408	438	94	97	106	107	97	97	103	105	55	46	307	106	86	299	407	0	83	423	429	304	84	106	111	104
GBSIRa0529	407	393	74	81	54	34	412	384	404	433	44	42	81	81	43	43	51	53	84	90	304	54	42	299	403	83	0	417	424	303	31	54	85	53
GBSIRa0536	59	72	409	421	430	407	82	80	75	110	421	425	412	416	422	427	425	425	424	430	368	425	418	363	76	423	417	0	106	368	398	423	415	426
GBSIRa0540	103	78	408	425	436	414	82	80	79	112	426	431	411	416	429	433	431	433	428	434	372	434	422	366	79	429	424	106	0	372	406	430	415	432
GBSIRa0571	364	349	291	305	317	300	364	347	361	386	311	313	297	299	314	315	316	317	309	314	50	317	305	41	363	304	303	368	372	0	288	315	298	317
GBSIRa0580	387	380	68	80	48	29	394	374	384	411	37	35	76	74	38	37	42	44	84	88	291	44	35	285	384	84	31	398	406	288	0	45	79	41
GBSIRa0594	417	398	89	103	74	42	419	390	412	444	22	54	96	100	53	53	29	35	107	112	314	28	61	310	414	106	54	423	430	315	45	0	104	29
GBSIRa0849	408	393	42	112	96	83	409	384	405	431	96	95	46	48	95	96	102	105	114	119	300	103	82	295	403	111	85	415	415	298	79	104	0	104
GBSIRa1131	420	399	88	102	72	41	423	391	415	446	26	53	98	99	52	52	26	36	104	111	316	31	59	311	417	104	53	426	432	317	41	29	104	0

## Sheet: Table S2, ST3
Title: Clinical and molecular characteristics of Streptococcus agalactiae causing bacteremia in nonpregnant adults between 2008 and 2023 in Hiroshima, Japan.
Table S2. Pairwise SNP distance matrix of ST3 strains collected in the present study and a previous pediatric iGBS surveillance study in Japan. The matrix was calculated using CFSAN SNP Pipeline v2.2.1. The raw reads were mapped to GBSIRa0068 contigs and analyzed by the pipeline. The samples highlighted in yellow represent the strains sequenced in the present study, whereas those highlighted in g…
	GBSIR0679	GBSIR0707	GBSIR0709	GBSIR0716	GBSIR0734	GBSIRa0068	GBSIRa0136	GBSIRa0153	GBSIRa0217	GBSIRa0267	GBSIRa0432	GBSIRa0534	GBSIRa0537
GBSIR0679	0	34	34	28	39	22	24	40	31	24	27	33	171
GBSIR0707	34	0	0	50	61	43	44	61	50	44	47	54	194
GBSIR0709	34	0	0	50	61	43	44	61	50	44	47	54	194
GBSIR0716	28	50	50	0	57	39	40	56	47	40	43	50	182
GBSIR0734	39	61	61	57	0	50	50	57	58	39	54	51	195
GBSIRa0068	22	43	43	39	50	0	23	51	41	33	26	43	183
GBSIRa0136	24	44	44	40	50	23	0	52	42	34	21	44	184
GBSIRa0153	40	61	61	56	57	51	52	0	59	42	55	40	197
GBSIRa0217	31	50	50	47	58	41	42	59	0	41	45	52	191
GBSIRa0267	24	44	44	40	39	33	34	42	41	0	37	34	178
GBSIRa0432	27	47	47	43	54	26	21	55	45	37	0	47	186
GBSIRa0534	33	54	54	50	51	43	44	40	52	34	47	0	190
GBSIRa0537	171	194	194	182	195	183	184	197	191	178	186	190	0

## Sheet: Table S3, ST10
Title: Clinical and molecular characteristics of Streptococcus agalactiae causing bacteremia in nonpregnant adults between 2008 and 2023 in Hiroshima, Japan.
Table S3. Pairwise SNP distance matrix of ST10 strains collected in the present study and a previous pediatric iGBS surveillance study in Japan. The matrix was calculated using CFSAN SNP Pipeline v2.2.1. The raw reads were mapped to GCF_003288055.1 and analyzed by the pipeline. The samples highlighted in yellow represent the strains sequenced in the present study, whereas those highlighted in gre…
	GBSIR0646	GBSIR0649	GBSIR0654	GBSIR0666	GBSIR0667	GBSIR0668	GBSIR0670	GBSIR0680	GBSIR0683	GBSIR0687	GBSIR0705	GBSIR0708	GBSIR0717	GBSIR0736	GBSIRa0046	GBSIRa0076	GBSIRa0084	GBSIRa0143	GBSIRa0156	GBSIRa0210	GBSIRa0230	GBSIRa0253	GBSIRa0416	GBSIRa0445	GBSIRa0458	GBSIRa0503	GBSIRa0528	GBSIRa0533	GBSIRa0572	GBSIRa0696	GBSIRa0728	GBSIRa0850	GBSIRa0866	GBSIRa0881
GBSIR0646	0	53	62	105	78	77	99	61	69	56	77	67	102	73	87	45	56	52	75	74	53	61	78	77	48	45	57	41	58	78	56	65	44	54
GBSIR0649	53	0	49	95	68	65	86	54	58	42	68	54	94	64	80	72	82	59	55	76	54	51	70	66	74	71	50	45	50	69	82	71	71	61
GBSIR0654	62	49	0	108	75	79	95	63	68	56	79	68	104	73	90	80	91	68	77	86	60	63	80	79	83	80	58	52	60	80	91	79	78	69
GBSIR0666	105	95	108	0	123	123	130	106	115	97	120	111	146	119	132	126	135	111	118	130	107	99	124	122	128	125	103	97	106	123	135	125	124	113
GBSIR0667	78	68	75	123	0	93	118	79	86	73	95	83	118	89	104	96	108	83	92	101	77	77	94	95	98	95	74	73	74	94	109	96	97	86
GBSIR0668	77	65	79	123	93	0	113	78	81	70	88	78	117	88	103	95	108	84	86	100	77	74	93	90	97	95	73	72	73	93	108	93	96	86
GBSIR0670	99	86	95	130	118	113	0	102	102	93	115	102	141	113	127	119	130	105	112	122	98	98	118	113	122	120	97	94	97	115	130	118	118	106
GBSIR0680	61	54	63	106	79	78	102	0	71	57	78	68	87	52	88	81	92	67	76	85	62	62	79	78	83	80	48	57	59	77	92	81	80	70
GBSIR0683	69	58	68	115	86	81	102	71	0	63	83	71	110	81	96	85	99	75	80	93	66	67	86	83	89	87	66	62	66	86	99	86	87	77
GBSIR0687	56	42	56	97	73	70	93	57	63	0	70	44	95	68	83	75	87	62	67	78	55	54	73	64	77	75	52	51	55	72	87	73	74	64
GBSIR0705	77	68	79	120	95	88	115	78	83	70	0	82	119	90	104	96	107	83	90	100	77	76	95	92	99	96	74	72	75	95	107	96	94	85
GBSIR0708	67	54	68	111	83	78	102	68	71	44	82	0	107	78	93	85	97	72	77	89	67	64	83	75	87	85	63	61	63	83	98	85	85	76
GBSIR0717	102	94	104	146	118	117	141	87	110	95	119	107	0	97	128	120	132	107	116	125	102	101	118	119	122	120	88	95	98	116	133	120	121	111
GBSIR0736	73	64	73	119	89	88	113	52	81	68	90	78	97	0	99	91	103	78	87	96	73	72	89	90	93	91	58	67	69	87	104	91	92	82
GBSIRa0046	87	80	90	132	104	103	127	88	96	83	104	93	128	99	0	106	118	94	102	110	88	87	104	104	108	106	84	83	84	104	118	106	105	96
GBSIRa0076	45	72	80	126	96	95	119	81	85	75	96	85	120	91	106	0	38	69	94	92	70	79	96	97	49	43	76	59	76	96	39	82	47	73
GBSIRa0084	56	82	91	135	108	108	130	92	99	87	107	97	132	103	118	38	0	81	104	103	82	91	108	108	61	55	87	69	89	108	0	94	57	85
GBSIRa0143	52	59	68	111	83	84	105	67	75	62	83	72	107	78	94	69	81	0	81	79	57	66	83	84	72	70	63	46	65	83	82	70	70	51
GBSIRa0156	75	55	77	118	92	86	112	76	80	67	90	77	116	87	102	94	104	81	0	99	76	71	91	88	96	94	72	70	72	90	104	94	94	84
GBSIRa0210	74	76	86	130	101	100	122	85	93	78	100	89	125	96	110	92	103	79	99	0	76	83	101	100	94	92	80	69	80	100	104	93	92	83
GBSIRa0230	53	54	60	107	77	77	98	62	66	55	77	67	102	73	88	70	82	57	76	76	0	59	78	78	73	71	58	46	58	78	83	70	71	61
GBSIRa0253	61	51	63	99	77	74	98	62	67	54	76	64	101	72	87	79	91	66	71	83	59	0	77	76	81	78	57	55	57	75	92	79	80	70
GBSIRa0416	78	70	80	124	94	93	118	79	86	73	95	83	118	89	104	96	108	83	91	101	78	77	0	95	98	96	74	70	74	94	109	96	97	87
GBSIRa0445	77	66	79	122	95	90	113	78	83	64	92	75	119	90	104	97	108	84	88	100	78	76	95	0	99	96	73	72	75	95	108	97	96	85
GBSIRa0458	48	74	83	128	98	97	122	83	89	77	99	87	122	93	108	49	61	72	96	94	73	81	98	99	0	50	78	62	78	98	62	85	46	76
GBSIRa0503	45	71	80	125	95	95	120	80	87	75	96	85	120	91	106	43	55	70	94	92	71	78	96	96	50	0	76	60	76	95	55	83	47	73
GBSIRa0528	57	50	58	103	74	73	97	48	66	52	74	63	88	58	84	76	87	63	72	80	58	57	74	73	78	76	0	53	54	72	88	76	75	66
GBSIRa0533	41	45	52	97	73	72	94	57	62	51	72	61	95	67	83	59	69	46	70	69	46	55	70	72	62	60	53	0	53	71	69	58	58	48
GBSIRa0572	58	50	60	106	74	73	97	59	66	55	75	63	98	69	84	76	89	65	72	80	58	57	74	75	78	76	54	53	0	74	89	76	77	67
GBSIRa0696	78	69	80	123	94	93	115	77	86	72	95	83	116	87	104	96	108	83	90	100	78	75	94	95	98	95	72	71	74	0	109	96	97	87
GBSIRa0728	56	82	91	135	109	108	130	92	99	87	107	98	133	104	118	39	0	82	104	104	83	92	109	108	62	55	88	69	89	109	0	95	57	84
GBSIRa0850	65	71	79	125	96	93	118	81	86	73	96	85	120	91	106	82	94	70	94	93	70	79	96	97	85	83	76	58	76	96	95	0	83	73
GBSIRa0866	44	71	78	124	97	96	118	80	87	74	94	85	121	92	105	47	57	70	94	92	71	80	97	96	46	47	75	58	77	97	57	83	0	72
GBSIRa0881	54	61	69	113	86	86	106	70	77	64	85	76	111	82	96	73	85	51	84	83	61	70	87	85	76	73	66	48	67	87	84	73	72	0

## Sheet: Table S4, ST17
Title: Clinical and molecular characteristics of Streptococcus agalactiae causing bacteremia in nonpregnant adults between 2008 and 2023 in Hiroshima, Japan.
Table S4. Pairwise SNP distance matrix of ST17 strains collected in the present study and a previous pediatric iGBS surveillance study in Japan. The matrix was calculated using CFSAN SNP Pipeline v2.2.1. The raw reads were mapped to NZ_HG939456.1 (COH1) and analyzed by the pipeline. The samples highlighted in yellow represent the strains sequenced in the present study, whereas those highlighted i…
	GBSIR0678	GBSIRa0003	GBSIRa0004	GBSIRa0005	GBSIRa0012	GBSIRa0030	GBSIRa0036	GBSIRa0038	GBSIRa0039	GBSIRa0050	GBSIRa0051	GBSIRa0053	GBSIRa0061	GBSIRa0064	GBSIRa0065	GBSIRa0067	GBSIRa0074	GBSIRa0077	GBSIRa0078	GBSIRa0080	GBSIRa0081	GBSIRa0087	GBSIRa0089	GBSIRa0114	GBSIRa0117	GBSIRa0119	GBSIRa0121	GBSIRa0123	GBSIRa0127	GBSIRa0132	GBSIRa0134	GBSIRa0144	GBSIRa0148	GBSIRa0149	GBSIRa0150	GBSIRa0157	GBSIRa0158	GBSIRa0166	GBSIRa0174	GBSIRa0225	GBSIRa0226	GBSIRa0227	GBSIRa0309	GBSIRa0329	GBSIRa0370	GBSIRa0396	GBSIRa0412	GBSIRa0444	GBSIRa0457
GBSIR0678	0	146	128	139	152	194	151	121	156	149	127	149	260	137	138	129	178	127	130	147	153	150	153	121	186	154	139	140	154	136	61	141	145	148	149	139	157	147	186	191	135	133	193	196	133	150	150	152	141
GBSIRa0003	146	0	144	155	27	149	30	137	68	28	140	26	228	15	14	143	130	141	146	23	33	25	33	136	141	34	15	16	35	85	140	157	21	24	29	153	37	26	142	146	150	149	149	151	147	108	21	30	158
GBSIRa0004	128	144	0	100	150	196	149	82	157	148	89	148	261	136	137	89	181	84	85	145	152	149	152	83	187	155	138	139	154	137	122	102	145	148	148	100	156	146	189	193	97	93	196	199	95	150	149	151	102
GBSIRa0005	139	155	100	0	160	204	158	55	166	158	48	158	263	146	146	46	187	101	101	155	161	157	161	55	196	162	147	150	165	140	134	74	153	156	157	59	165	153	197	203	54	50	207	208	54	160	155	160	74
GBSIRa0012	152	27	150	160	0	154	37	143	74	34	144	32	234	20	20	146	136	148	153	30	39	31	39	140	146	40	19	20	43	92	148	162	28	30	36	157	44	31	147	152	155	153	153	155	151	110	27	36	163
GBSIRa0030	194	149	196	204	154	0	155	187	156	154	191	155	282	142	143	194	77	193	196	152	158	155	158	185	22	158	143	144	159	123	194	206	150	153	154	208	162	148	76	79	202	201	82	84	196	63	150	155	205
GBSIRa0036	151	30	149	158	37	155	0	141	73	37	144	36	233	25	24	145	136	145	149	33	9	36	35	139	147	36	25	25	41	91	145	160	31	34	35	157	13	27	148	152	155	152	155	157	151	112	31	37	161
GBSIRa0038	121	137	82	55	143	187	141	0	149	141	45	140	247	128	129	45	172	82	83	138	144	141	144	29	177	146	130	132	147	127	114	48	136	139	140	56	148	138	179	184	53	49	189	191	50	142	141	142	56
GBSIRa0039	156	68	157	166	74	156	73	149	0	72	152	73	239	61	61	153	137	155	158	71	76	72	74	148	149	75	62	63	78	96	153	169	68	71	72	165	80	68	149	154	162	158	156	157	159	117	68	74	169
GBSIRa0050	149	28	148	158	34	154	37	141	72	0	145	34	232	23	22	145	135	146	149	28	40	33	41	140	146	42	22	24	43	92	145	160	29	32	37	157	44	33	148	151	156	151	155	157	152	115	29	38	161
GBSIRa0051	127	140	89	48	144	191	144	45	152	145	0	144	250	132	133	36	174	90	89	140	147	142	147	45	182	148	133	135	152	129	124	64	139	142	143	47	152	139	185	188	46	42	194	196	44	150	142	144	64
GBSIRa0053	149	26	148	158	32	155	36	140	73	34	144	0	233	21	20	145	135	146	149	29	39	31	39	138	147	40	21	22	41	91	145	160	27	30	35	157	43	31	148	152	155	152	155	157	150	114	27	36	160
GBSIRa0061	260	228	261	263	234	282	233	247	239	232	250	233	0	219	221	250	261	258	261	230	236	235	237	248	275	238	224	222	237	223	253	269	229	232	233	263	240	228	276	278	257	256	280	284	255	235	231	234	268
GBSIRa0064	137	15	136	146	20	142	25	128	61	23	132	21	219	0	1	132	123	135	136	18	29	20	27	128	132	29	9	10	30	78	132	147	17	19	24	144	33	20	134	139	143	139	143	144	139	103	16	26	149
GBSIRa0065	138	14	137	146	20	143	24	129	61	22	133	20	221	1	0	134	124	135	139	17	27	19	27	127	135	28	9	10	29	79	133	148	15	18	23	145	31	19	136	140	143	140	143	145	139	102	15	24	149
GBSIRa0067	129	143	89	46	146	194	145	45	153	145	36	145	250	132	134	0	177	90	89	143	148	144	148	45	186	150	135	135	153	131	124	64	140	143	144	47	152	141	187	192	44	40	196	197	42	149	142	147	64
GBSIRa0074	178	130	181	187	136	77	136	172	137	135	174	135	261	123	124	177	0	177	181	133	139	136	139	171	68	139	124	126	140	106	174	192	131	134	135	190	143	129	71	73	183	183	77	80	183	45	131	137	192
GBSIRa0077	127	141	84	101	148	193	145	82	155	146	90	146	258	135	135	90	177	0	2	143	148	146	150	83	184	152	136	135	151	134	122	102	142	144	145	100	152	143	187	190	97	93	195	198	96	150	145	146	101
GBSIRa0078	130	146	85	101	153	196	149	83	158	149	89	149	261	136	139	89	181	2	0	147	153	151	153	84	190	156	140	138	155	138	122	103	146	148	149	101	157	146	190	194	97	94	197	199	97	150	149	152	102
GBSIRa0080	147	23	145	155	30	152	33	138	71	28	140	29	230	18	17	143	133	143	147	0	36	29	36	136	144	37	18	19	36	88	142	157	24	27	32	153	40	29	145	149	151	149	152	154	146	109	24	34	158
GBSIRa0081	153	33	152	161	39	158	9	144	76	40	147	39	236	29	27	148	139	148	153	36	0	38	38	142	150	39	28	29	44	94	148	163	34	37	38	160	16	30	151	155	158	155	158	160	154	116	34	39	164
GBSIRa0087	150	25	149	157	31	155	36	141	72	33	142	31	235	20	19	144	136	146	151	29	38	0	38	138	147	39	20	21	41	93	145	160	27	29	35	155	43	30	148	152	153	151	154	156	149	113	26	35	161
GBSIRa0089	153	33	152	161	39	158	35	144	74	41	147	39	237	27	27	148	139	150	153	36	38	38	0	142	150	17	28	28	44	94	148	163	34	37	38	160	42	14	151	155	158	153	158	160	154	115	34	39	164
GBSIRa0114	121	136	83	55	140	185	139	29	148	140	45	138	248	128	127	45	171	83	84	136	142	138	142	0	177	144	128	130	145	127	115	43	134	138	138	56	146	136	177	183	52	49	186	189	50	142	139	140	57
GBSIRa0117	186	141	187	196	146	22	147	177	149	146	182	147	275	132	135	186	68	184	190	144	150	147	150	177	0	150	135	137	151	113	186	198	142	145	146	199	154	141	68	71	193	193	74	76	185	54	142	147	197
GBSIRa0119	154	34	155	162	40	158	36	146	75	42	148	40	238	29	28	150	139	152	156	37	39	39	17	144	150	0	29	30	45	94	150	165	35	38	39	161	43	15	152	155	159	154	159	161	155	116	35	40	166
GBSIRa0121	139	15	138	147	19	143	25	130	62	22	133	21	224	9	9	135	124	136	140	18	28	20	28	128	135	29	0	7	30	80	134	149	16	19	24	146	32	20	137	140	144	141	144	146	140	102	16	25	150
GBSIRa0123	140	16	139	150	20	144	25	132	63	24	135	22	222	10	10	135	126	135	138	19	29	21	28	130	137	30	7	0	31	81	135	151	17	20	25	148	33	20	138	142	146	143	145	146	142	103	17	26	152
GBSIRa0127	154	35	154	165	43	159	41	147	78	43	152	41	237	30	29	153	140	151	155	36	44	41	44	145	151	45	30	31	0	95	150	166	36	39	40	164	48	36	152	156	162	159	160	161	157	117	36	26	167
GBSIRa0132	136	85	137	140	92	123	91	127	96	92	129	91	223	78	79	131	106	134	138	88	94	93	94	127	113	94	80	81	95	0	130	147	86	89	90	144	98	88	117	119	137	136	123	126	137	83	89	92	147
GBSIRa0134	61	140	122	134	148	194	145	114	153	145	124	145	253	132	133	124	174	122	122	142	148	145	148	115	186	150	134	135	150	130	0	134	140	143	144	135	152	143	186	191	132	128	195	197	128	149	144	146	134
GBSIRa0144	141	157	102	74	162	206	160	48	169	160	64	160	269	147	148	64	192	102	103	157	163	160	163	43	198	165	149	151	166	147	134	0	155	158	159	74	167	157	198	204	71	68	207	210	70	160	160	162	76
GBSIRa0148	145	21	145	153	28	150	31	136	68	29	139	27	229	17	15	140	131	142	146	24	34	27	34	134	142	35	16	17	36	86	140	155	0	25	30	152	38	26	143	147	150	147	150	152	146	109	22	32	156
GBSIRa0149	148	24	148	156	30	153	34	139	71	32	142	30	232	19	18	143	134	144	148	27	37	29	37	138	145	38	19	20	39	89	143	158	25	0	33	155	41	29	146	150	153	150	153	155	149	112	25	34	159
GBSIRa0150	149	29	148	157	36	154	35	140	72	37	143	35	233	24	23	144	135	145	149	32	38	35	38	138	146	39	24	25	40	90	144	159	30	33	0	156	42	30	147	151	154	151	154	156	150	113	30	36	160
GBSIRa0157	139	153	100	59	157	208	157	56	165	157	47	157	263	144	145	47	190	100	101	153	160	155	160	56	199	161	146	148	164	144	135	74	152	155	156	0	164	152	200	205	57	53	210	211	54	163	154	157	74
GBSIRa0158	157	37	156	165	44	162	13	148	80	44	152	43	240	33	31	152	143	152	157	40	16	43	42	146	154	43	32	33	48	98	152	167	38	41	42	164	0	34	155	159	162	159	162	164	158	120	38	44	168
GBSIRa0166	147	26	146	153	31	148	27	138	68	33	139	31	228	20	19	141	129	143	146	29	30	30	14	136	141	15	20	20	36	88	143	157	26	29	30	152	34	0	141	146	150	147	148	150	146	109	26	32	158
GBSIRa0174	186	142	189	197	147	76	148	179	149	148	185	148	276	134	136	187	71	187	190	145	151	148	151	177	68	152	137	138	152	117	186	198	143	146	147	200	155	141	0	73	195	193	76	78	188	54	143	148	197
GBSIRa0225	191	146	193	203	152	79	152	184	154	151	188	152	278	139	140	192	73	190	194	149	155	152	155	183	71	155	140	142	156	119	191	204	147	150	151	205	159	146	73	0	199	199	57	65	192	59	147	152	203
GBSIRa0226	135	150	97	54	155	202	155	53	162	156	46	155	257	143	143	44	183	97	97	151	158	153	158	52	193	159	144	146	162	137	132	71	150	153	154	57	162	150	195	199	0	48	205	206	51	158	152	155	71
GBSIRa0227	133	149	93	50	153	201	152	49	158	151	42	152	256	139	140	40	183	93	94	149	155	151	153	49	193	154	141	143	159	136	128	68	147	150	151	53	159	147	193	199	48	0	203	204	48	154	149	154	68
GBSIRa0309	193	149	196	207	153	82	155	189	156	155	194	155	280	143	143	196	77	195	197	152	158	154	158	186	74	159	144	145	160	123	195	207	150	153	154	210	162	148	76	57	205	203	0	68	197	62	150	155	208
GBSIRa0329	196	151	199	208	155	84	157	191	157	157	196	157	284	144	145	197	80	198	199	154	160	156	160	189	76	161	146	146	161	126	197	210	152	155	156	211	164	150	78	65	206	204	68	0	199	64	152	156	210
GBSIRa0370	133	147	95	54	151	196	151	50	159	152	44	150	255	139	139	42	183	96	97	146	154	149	154	50	185	155	140	142	157	137	128	70	146	149	150	54	158	146	188	192	51	48	197	199	0	154	148	151	70
GBSIRa0396	150	108	150	160	110	63	112	142	117	115	150	114	235	103	102	149	45	150	150	109	116	113	115	142	54	116	102	103	117	83	149	160	109	112	113	163	120	109	54	59	158	154	62	64	154	0	109	114	163
GBSIRa0412	150	21	149	155	27	150	31	141	68	29	142	27	231	16	15	142	131	145	149	24	34	26	34	139	142	35	16	17	36	89	144	160	22	25	30	154	38	26	143	147	152	149	150	152	148	109	0	31	161
GBSIRa0444	152	30	151	160	36	155	37	142	74	38	144	36	234	26	24	147	137	146	152	34	39	35	39	140	147	40	25	26	26	92	146	162	32	34	36	157	44	32	148	152	155	154	155	156	151	114	31	0	163
GBSIRa0457	141	158	102	74	163	205	161	56	169	161	64	160	268	149	149	64	192	101	102	158	164	161	164	57	197	166	150	152	167	147	134	76	156	159	160	74	168	158	197	203	71	68	208	210	70	163	161	163	0
GBSIRa0463	147	24	146	154	28	151	33	138	70	32	142	30	230	19	18	140	132	146	147	27	36	29	37	137	143	38	17	17	39	88	144	157	25	28	33	153	40	29	145	148	152	148	152	154	148	112	25	34	158
GBSIRa0507	160	38	158	168	45	164	15	151	82	45	152	44	242	33	32	155	145	154	161	42	17	43	43	149	156	44	33	34	50	100	154	171	40	42	44	165	22	36	157	161	163	162	163	165	159	121	39	44	172
GBSIRa0517	148	26	147	156	32	154	36	139	73	32	143	32	231	21	20	143	136	145	148	27	39	31	39	138	146	40	21	22	41	91	144	158	27	30	35	155	43	31	147	151	154	150	155	157	150	114	27	36	159
GBSIRa0530	99	115	59	76	122	167	118	56	127	121	65	119	223	109	108	65	149	57	57	115	123	119	119	57	157	123	108	109	125	105	94	77	116	118	119	75	127	117	158	160	71	68	165	167	70	125	119	121	78
GBSIRa0538	187	141	190	196	145	74	146	181	148	146	184	147	273	135	135	185	70	189	190	144	149	146	150	180	66	151	136	136	152	119	187	200	142	145	146	199	153	140	68	53	194	191	56	60	187	54	142	147	200
GBSIRa0544	154	103	155	159	109	138	109	145	114	107	146	108	236	98	97	148	124	152	156	106	112	109	112	145	129	113	98	99	113	72	148	165	105	108	108	160	116	105	133	134	155	154	139	142	156	100	107	109	165
GBSIRa0547	200	154	202	210	159	88	160	193	161	160	198	160	289	148	148	200	80	200	203	157	163	160	163	190	80	164	149	150	164	131	201	211	155	158	159	213	167	153	82	85	208	206	88	90	199	65	155	160	212
GBSIRa0560	131	147	96	104	154	196	152	88	159	153	95	151	263	140	140	95	182	96	96	148	155	152	155	89	187	157	141	141	158	139	128	108	147	150	151	105	159	149	189	192	102	98	198	201	100	154	153	152	108
GBSIRa0565	137	17	139	148	23	145	26	130	63	25	134	23	222	12	11	134	126	137	139	20	30	22	30	128	137	31	12	12	32	81	133	149	17	21	26	146	34	22	138	141	144	141	145	147	140	105	18	28	151
GBSIRa0567	181	133	184	191	140	174	139	174	145	140	178	139	269	127	127	180	153	181	185	136	142	140	140	173	166	141	128	129	144	107	179	194	134	137	138	193	146	133	168	171	189	186	175	177	184	133	136	140	193
GBSIRa0568	131	89	135	140	94	123	95	124	99	96	129	94	218	83	83	129	108	134	135	90	99	95	97	124	113	99	84	84	99	62	128	145	91	92	94	140	103	91	112	118	137	134	124	126	137	88	92	96	146
GBSIRa0581	189	141	191	198	146	75	147	181	149	146	185	147	276	134	135	187	70	189	193	144	150	147	150	181	67	151	136	137	152	118	188	201	142	145	146	200	154	141	53	72	195	194	75	77	188	55	142	148	201
GBSIRa0582	118	133	83	40	136	183	136	38	145	139	33	137	237	126	125	30	164	83	82	132	139	135	139	38	172	141	126	127	143	116	116	57	131	135	136	43	143	132	173	179	39	34	185	185	39	146	134	136	57
GBSIRa0583	127	143	89	45	147	193	147	45	154	148	37	147	250	135	135	35	176	91	91	143	150	145	150	45	184	151	136	138	154	130	124	64	142	145	146	48	154	142	186	190	43	39	196	197	43	151	144	147	64
GBSIRa0585	142	22	142	148	27	142	27	132	62	28	134	27	224	16	15	134	124	140	141	24	31	26	30	130	134	31	16	17	33	80	137	151	23	25	26	146	35	22	134	140	144	141	143	145	140	104	22	28	153
GBSIRa0590	185	137	187	194	143	73	143	179	144	142	182	143	272	131	131	184	66	184	188	140	146	143	146	178	64	146	131	133	148	112	182	199	138	141	142	198	150	136	68	69	191	191	72	76	190	52	138	144	199
GBSIRa0591	135	16	135	144	22	141	25	126	61	24	132	22	216	11	10	131	122	134	134	18	28	21	28	125	133	30	10	11	31	78	131	145	17	20	25	142	32	21	133	137	141	138	140	141	138	104	17	26	147
GBSIRa0784	157	40	158	166	45	165	42	148	81	46	151	45	241	33	33	153	146	153	158	44	44	44	29	146	158	30	34	35	51	100	153	168	41	43	45	163	49	22	158	163	162	160	164	165	158	122	40	46	169
GBSIRa0785	154	32	153	161	38	157	10	145	75	40	146	38	235	27	26	148	138	150	155	36	12	37	37	142	149	38	27	28	44	94	149	164	34	36	38	159	17	29	151	154	157	155	157	159	153	116	33	38	165
GBSIRa0842	175	128	177	185	133	60	134	168	136	133	171	134	263	121	122	175	56	174	179	131	137	134	137	167	52	137	122	124	139	103	174	188	129	132	133	188	141	128	38	57	182	182	60	62	176	41	129	135	188
GBSIRa0846	189	142	190	198	147	89	148	181	149	147	184	148	272	135	136	188	71	187	192	145	151	148	150	181	81	149	136	138	153	116	187	201	143	146	147	201	155	144	84	86	195	194	89	92	189	55	143	149	202
GBSIRa0848	143	18	143	151	24	148	29	134	65	26	135	24	226	13	12	138	129	139	144	22	31	23	31	131	140	32	13	14	34	85	138	153	20	22	28	149	36	23	141	145	147	145	147	149	143	105	19	28	154
GBSIRa0854	126	141	87	45	146	193	145	42	153	145	35	145	250	132	133	13	176	87	87	141	148	144	148	42	184	149	134	136	152	130	121	61	140	143	144	46	152	140	185	190	42	39	195	196	41	148	142	146	61
GBSIRa0877	160	39	159	166	44	164	43	150	83	47	150	45	241	32	33	153	146	154	159	43	46	44	45	148	157	47	34	33	51	102	153	170	41	43	45	164	51	38	158	162	162	161	164	165	157	120	40	45	171
GBSIRa1112	162	38	161	167	44	164	15	152	82	45	151	44	243	32	32	154	145	156	163	42	17	43	43	150	156	44	33	34	50	103	156	172	40	42	44	164	22	36	157	161	162	161	163	165	158	121	39	44	173
GBSIRa1128	216	172	217	225	177	105	178	208	180	177	214	178	305	165	166	216	100	216	220	175	181	178	181	207	96	181	166	168	182	146	215	227	173	176	177	229	185	172	99	82	222	223	85	91	217	86	173	178	227
[truncated: 26 more columns]

## Sheet: Table S5, ST19
Title: Clinical and molecular characteristics of Streptococcus agalactiae causing bacteremia in nonpregnant adults between 2008 and 2023 in Hiroshima, Japan.
Table S5. Pairwise SNP distance matrix of ST19 strains collected in the present study and a previous pediatric iGBS surveillance study in Japan. The matrix was calculated using CFSAN SNP Pipeline v2.2.1. The raw reads were mapped to GCF_002197305.1 and analyzed by the pipeline. The samples highlighted in yellow represent the strains sequenced in the present study, whereas those highlighted in gre…
	GBSIR0648	GBSIR0702	GBSIR0714	GBSIR0723	GBSIRa0073	GBSIRa0154	GBSIRa0231	GBSIRa0233	GBSIRa0236	GBSIRa0845	GBSIRa0864
GBSIR0648	0	116	83	118	207	105	159	177	159	178	112
GBSIR0702	116	0	124	60	211	43	166	177	166	183	31
GBSIR0714	83	124	0	129	235	122	187	199	187	205	120
GBSIR0723	118	60	129	0	204	50	155	169	155	175	57
GBSIRa0073	207	211	235	204	0	197	161	175	161	182	207
GBSIRa0154	105	43	122	50	197	0	154	166	154	171	40
GBSIRa0231	159	166	187	155	161	154	0	69	0	82	161
GBSIRa0233	177	177	199	169	175	166	69	0	69	98	173
GBSIRa0236	159	166	187	155	161	154	0	69	0	82	161
GBSIRa0845	178	183	205	175	182	171	82	98	82	0	180
GBSIRa0864	112	31	120	57	207	40	161	173	161	180	0

## Sheet: Table S6, ST23
Title: Clinical and molecular characteristics of Streptococcus agalactiae causing bacteremia in nonpregnant adults between 2008 and 2023 in Hiroshima, Japan.
Table S6. Pairwise SNP distance matrix of ST23 strains collected in the present study and a previous pediatric iGBS surveillance study in Japan. The matrix was calculated using CFSAN SNP Pipeline v2.2.1. The raw reads were mapped to GCF_002197385.1 and analyzed by the pipeline. The samples highlighted in yellow represent the strains sequenced in the present study, whereas those highlighted in gre…
	GBSIR0691	GBSIR0693	GBSIR0733	GBSIRa0007	GBSIRa0008	GBSIRa0011	GBSIRa0033	GBSIRa0048	GBSIRa0058	GBSIRa0070	GBSIRa0079	GBSIRa0082	GBSIRa0128	GBSIRa0131	GBSIRa0137	GBSIRa0146	GBSIRa0170	GBSIRa0219	GBSIRa0221	GBSIRa0223	GBSIRa0224	GBSIRa0229	GBSIRa0232	GBSIRa0234	GBSIRa0235	GBSIRa0398	GBSIRa0402	GBSIRa0434	GBSIRa0436	GBSIRa0439	GBSIRa0453	GBSIRa0455	GBSIRa0478	GBSIRa0541	GBSIRa0542	GBSIRa0554	GBSIRa0556	GBSIRa0558	GBSIRa0569	GBSIRa0570	GBSIRa0573	GBSIRa0574	GBSIRa0575	GBSIRa0576	GBSIRa0577	GBSIRa0578	GBSIRa0584	GBSIRa0588	GBSIRa0782
GBSIR0691	0	56	74	66	66	58	66	80	59	59	62	82	56	62	56	59	60	55	78	51	55	54	54	49	55	54	69	51	52	51	54	51	55	51	64	62	61	59	58	58	69	61	61	64	61	73	60	56	146
GBSIR0693	56	0	73	35	35	27	34	82	26	27	29	79	25	63	23	27	28	23	80	20	21	23	23	17	24	21	64	19	20	45	22	17	23	18	61	30	26	25	60	58	69	61	58	59	30	74	55	23	146
GBSIR0733	74	73	0	86	86	78	86	56	79	80	81	56	76	37	76	79	80	75	54	71	73	74	74	69	75	73	87	71	72	71	74	70	75	67	86	82	79	78	34	34	40	37	81	84	81	49	80	75	162
GBSIRa0007	66	35	86	0	0	36	44	92	37	38	39	93	34	72	34	37	38	33	90	29	32	32	32	27	33	31	74	29	30	57	32	29	33	28	72	40	38	36	70	70	81	73	68	71	39	85	66	34	155
GBSIRa0008	66	35	86	0	0	36	44	92	37	38	40	94	34	74	34	37	38	33	90	29	33	32	32	27	33	32	75	29	30	57	32	29	33	28	71	40	38	37	70	70	81	73	68	70	39	85	66	34	157
GBSIRa0011	58	27	78	36	36	0	36	84	29	29	32	86	26	66	26	29	30	25	82	21	25	24	24	19	25	24	67	21	22	49	24	21	25	22	65	32	30	29	62	62	73	65	60	63	31	77	58	26	148
GBSIRa0033	66	34	86	44	44	36	0	92	37	37	39	93	34	73	34	37	18	33	90	29	32	32	32	27	33	31	74	29	30	57	32	29	33	30	72	40	37	36	70	70	80	73	68	70	39	85	65	34	155
GBSIRa0048	80	82	56	92	92	84	92	0	85	85	86	64	82	44	82	85	86	81	60	78	81	80	80	76	81	80	94	78	78	77	81	77	82	75	92	88	85	85	40	40	51	43	87	90	87	55	85	82	166
GBSIRa0058	59	26	79	37	37	29	37	85	0	30	32	85	27	65	27	30	31	26	83	22	24	25	25	20	26	24	67	22	23	50	25	21	25	23	65	33	30	29	63	63	74	65	61	63	32	78	59	26	147
GBSIRa0070	59	27	80	38	38	29	37	85	30	0	31	86	27	67	27	31	31	24	83	23	26	25	25	21	26	23	68	23	23	50	26	22	26	23	65	31	31	30	63	63	73	66	61	63	32	78	58	24	148
GBSIRa0079	62	29	81	39	40	32	39	86	32	31	0	88	29	68	29	33	33	18	85	24	27	27	27	22	28	26	69	24	25	52	28	24	28	25	69	25	33	31	65	65	76	68	63	66	34	81	60	20	151
GBSIRa0082	82	79	56	93	94	86	93	64	85	86	88	0	83	33	81	87	86	82	61	78	79	81	81	75	82	79	94	77	78	77	82	76	80	75	93	88	86	84	41	30	52	34	87	89	88	47	87	82	167
GBSIRa0128	56	25	76	34	34	26	34	82	27	27	29	83	0	63	24	25	28	23	80	19	22	22	22	17	23	21	64	19	20	47	22	19	23	20	63	30	26	24	60	60	71	63	58	61	29	75	56	24	146
GBSIRa0131	62	63	37	72	74	66	73	44	65	67	68	33	63	0	63	67	67	62	41	58	61	61	61	56	62	60	73	58	59	58	61	58	61	56	73	69	67	65	21	10	32	15	68	71	68	27	67	63	150
GBSIRa0137	56	23	76	34	34	26	34	82	27	27	29	81	24	63	0	27	28	21	80	19	21	22	22	17	23	21	64	19	20	47	21	18	21	20	62	30	26	26	60	60	70	63	58	60	29	75	55	23	142
GBSIRa0146	59	27	79	37	37	29	37	85	30	31	33	87	25	67	27	0	31	26	83	22	26	25	25	20	26	25	68	22	23	50	25	22	26	23	65	33	29	28	63	63	73	66	61	63	32	78	59	27	149
GBSIRa0170	60	28	80	38	38	30	18	86	31	31	33	86	28	67	28	31	0	27	84	23	25	26	26	21	27	25	68	23	24	51	26	22	26	24	67	34	30	30	64	64	75	67	62	65	33	79	60	27	150
GBSIRa0219	55	23	75	33	33	25	33	81	26	24	18	82	23	62	21	26	27	0	79	18	21	21	21	16	22	20	63	18	19	46	21	18	22	19	62	19	25	23	59	59	70	62	57	60	26	74	55	13	147
GBSIRa0221	78	80	54	90	90	82	90	60	83	83	85	61	80	41	80	83	84	79	0	75	78	78	78	73	79	77	91	75	76	75	78	75	79	73	90	86	83	82	38	38	49	42	85	88	85	53	84	80	164
GBSIRa0223	51	20	71	29	29	21	29	78	22	23	24	78	19	58	19	22	23	18	75	0	17	17	17	12	18	16	60	14	15	42	17	14	18	15	58	25	24	21	55	55	66	58	53	57	24	70	51	19	141
GBSIRa0224	55	21	73	32	33	25	32	81	24	26	27	79	22	61	21	26	25	21	78	17	0	20	20	14	21	18	62	12	14	44	21	11	19	17	62	27	24	23	58	57	69	61	56	59	27	74	54	21	144
GBSIRa0229	54	23	74	32	32	24	32	80	25	25	27	81	22	61	22	25	26	21	78	17	20	0	20	15	21	19	62	17	18	45	20	17	21	18	60	28	25	24	58	58	69	60	56	58	27	73	53	22	142
GBSIRa0232	54	23	74	32	32	24	32	80	25	25	27	81	22	61	22	25	26	21	78	17	20	20	0	15	5	19	62	17	18	45	20	17	21	18	59	28	27	24	58	58	69	61	56	58	27	73	54	22	144
GBSIRa0234	49	17	69	27	27	19	27	76	20	21	22	75	17	56	17	20	21	16	73	12	14	15	15	0	16	14	58	12	13	40	15	11	15	13	55	23	21	19	53	53	64	56	51	54	22	68	49	16	140
GBSIRa0235	55	24	75	33	33	25	33	81	26	26	28	82	23	62	23	26	27	22	79	18	21	21	5	16	0	20	63	18	19	46	21	18	22	19	62	29	26	25	59	59	70	62	57	60	28	74	55	23	145
GBSIRa0398	54	21	73	31	32	24	31	80	24	23	26	79	21	60	21	25	25	20	77	16	18	19	19	14	20	0	60	16	17	44	20	15	19	17	61	27	23	23	57	57	68	59	55	58	26	73	53	21	142
GBSIRa0402	69	64	87	74	75	67	74	94	67	68	69	94	64	73	64	68	68	63	91	60	62	62	62	58	63	60	0	60	60	59	64	59	63	59	57	70	67	66	71	71	82	72	51	38	69	87	68	65	156
GBSIRa0434	51	19	71	29	29	21	29	78	22	23	24	77	19	58	19	22	23	18	75	14	12	17	17	12	18	16	60	0	1	40	17	9	17	15	58	25	21	21	55	55	66	57	53	57	24	70	50	18	138
GBSIRa0436	52	20	72	30	30	22	30	78	23	23	25	78	20	59	20	23	24	19	76	15	14	18	18	13	19	17	60	1	0	41	18	11	19	16	58	26	23	22	56	56	66	58	54	56	25	71	51	20	140
GBSIRa0439	51	45	71	57	57	49	57	77	50	50	52	77	47	58	47	50	51	46	75	42	44	45	45	40	46	44	59	40	41	0	45	41	45	40	57	53	49	49	55	55	66	55	53	55	52	70	47	46	142
GBSIRa0453	54	22	74	32	32	24	32	81	25	26	28	82	22	61	21	25	26	21	78	17	21	20	20	15	21	20	64	17	18	45	0	17	21	18	61	28	25	25	58	58	69	61	56	60	27	73	54	22	144
GBSIRa0455	51	17	70	29	29	21	29	77	21	22	24	76	19	58	18	22	22	18	75	14	11	17	17	11	18	15	59	9	11	41	17	0	17	14	58	24	20	20	55	54	65	58	53	56	24	70	51	17	143
GBSIRa0478	55	23	75	33	33	25	33	82	25	26	28	80	23	61	21	26	26	22	79	18	19	21	21	15	22	19	63	17	19	45	21	17	0	18	62	28	25	25	59	58	70	61	57	60	28	74	55	21	148
GBSIRa0541	51	18	67	28	28	22	30	75	23	23	25	75	20	56	20	23	24	19	73	15	17	18	18	13	19	17	59	15	16	40	18	14	18	0	56	26	22	22	53	53	63	57	53	55	25	68	50	19	136
GBSIRa0542	64	61	86	72	71	65	72	92	65	65	69	93	63	73	62	65	67	62	90	58	62	60	59	55	62	61	57	58	58	57	61	58	62	56	0	68	66	65	70	70	81	72	38	51	67	85	66	63	153
GBSIRa0554	62	30	82	40	40	32	40	88	33	31	25	88	30	69	30	33	34	19	86	25	27	28	28	23	29	27	70	25	26	53	28	24	28	26	68	0	32	32	66	66	77	69	64	66	35	81	62	19	151
GBSIRa0556	61	26	79	38	38	30	37	85	30	31	33	86	26	67	26	29	30	25	83	24	24	25	27	21	26	23	67	21	23	49	25	20	25	22	66	32	0	2	64	64	76	64	63	64	31	80	61	26	149
GBSIRa0558	59	25	78	36	37	29	36	85	29	30	31	84	24	65	26	28	30	23	82	21	23	24	24	19	25	23	66	21	22	49	25	20	25	22	65	32	2	0	62	62	72	63	59	63	29	78	57	26	144
GBSIRa0569	58	60	34	70	70	62	70	40	63	63	65	41	60	21	60	63	64	59	38	55	58	58	58	53	59	57	71	55	56	55	58	55	59	53	70	66	64	62	0	18	29	22	65	68	65	33	63	60	149
GBSIRa0570	58	58	34	70	70	62	70	40	63	63	65	30	60	10	60	63	64	59	38	55	57	58	58	53	59	57	71	55	56	55	58	54	58	53	70	66	64	62	18	0	28	12	65	68	65	21	64	59	149
GBSIRa0573	69	69	40	81	81	73	80	51	74	73	76	52	71	32	70	73	75	70	49	66	69	69	69	64	70	68	82	66	66	66	69	65	70	63	81	77	76	72	29	28	0	32	75	79	76	43	75	71	159
GBSIRa0574	61	61	37	73	73	65	73	43	65	66	68	34	63	15	63	66	67	62	42	58	61	60	61	56	62	59	72	57	58	55	61	58	61	57	72	69	64	63	22	12	32	0	67	70	68	27	66	63	148
GBSIRa0575	61	58	81	68	68	60	68	87	61	61	63	87	58	68	58	61	62	57	85	53	56	56	56	51	57	55	51	53	54	53	56	53	57	53	38	64	63	59	65	65	75	67	0	47	63	80	62	58	153
GBSIRa0576	64	59	84	71	70	63	70	90	63	63	66	89	61	71	60	63	65	60	88	57	59	58	58	54	60	58	38	57	56	55	60	56	60	55	51	66	64	63	68	68	79	70	47	0	65	83	64	61	151
GBSIRa0577	61	30	81	39	39	31	39	87	32	32	34	88	29	68	29	32	33	26	85	24	27	27	27	22	28	26	69	24	25	52	27	24	28	25	67	35	31	29	65	65	76	68	63	65	0	80	61	29	152
GBSIRa0578	73	74	49	85	85	77	85	55	78	78	81	47	75	27	75	78	79	74	53	70	74	73	73	68	74	73	87	70	71	70	73	70	74	68	85	81	80	78	33	21	43	27	80	83	80	0	79	75	161
GBSIRa0584	60	55	80	66	66	58	65	85	59	58	60	87	56	67	55	59	60	55	84	51	54	53	54	49	55	53	68	50	51	47	54	51	55	50	66	62	61	57	63	64	75	66	62	64	61	79	0	56	151
GBSIRa0588	56	23	75	34	34	26	34	82	26	24	20	82	24	63	23	27	27	13	80	19	21	22	22	16	23	21	65	18	20	46	22	17	21	19	63	19	26	26	60	59	71	63	58	61	29	75	56	0	145
GBSIRa0782	146	146	162	155	157	148	155	166	147	148	151	167	146	150	142	149	150	147	164	141	144	142	144	140	145	142	156	138	140	142	144	143	148	136	153	151	149	144	149	149	159	148	153	151	152	161	151	145	0
GBSIRa0788	64	58	84	71	70	63	70	90	63	63	66	90	61	71	60	63	65	60	88	56	58	58	58	53	60	58	38	56	56	55	59	55	59	55	52	66	65	63	68	68	79	67	48	30	65	83	64	60	149
GBSIRa0838	62	30	82	40	40	32	40	88	33	33	35	89	30	69	29	33	34	29	86	25	28	27	28	23	29	27	70	25	26	53	28	25	29	25	68	36	35	32	66	66	77	68	64	66	35	81	62	30	154
GBSIRa0852	56	24	76	34	34	26	34	82	27	25	23	83	24	63	24	27	28	17	80	19	22	22	22	17	23	21	64	19	20	47	22	19	23	20	62	24	27	26	60	60	70	63	58	60	29	75	55	18	146
GBSIRa0859	57	24	76	35	35	27	35	83	28	28	30	83	25	64	25	28	29	24	81	20	22	23	23	18	24	22	65	20	21	48	23	19	24	20	62	31	28	27	61	61	72	63	59	61	30	76	57	24	145
GBSIRa0870	85	86	61	97	97	89	97	67	90	90	93	67	87	47	87	90	91	86	65	82	86	85	85	80	86	85	98	82	83	82	85	82	86	80	96	93	91	90	45	43	55	47	92	94	92	58	90	87	168
GBSIRa0880	60	27	79	37	38	30	37	86	30	31	32	85	27	66	26	31	31	26	83	22	24	25	25	20	26	24	67	22	23	50	26	21	25	22	66	33	30	29	63	63	74	66	61	63	32	79	59	27	149
GBSIRa1130	134	135	151	143	145	136	144	155	136	138	139	155	134	137	133	137	139	135	152	129	132	131	132	129	133	130	143	128	129	131	132	132	137	127	141	140	137	133	138	138	147	137	141	141	140	149	140	134	47
[truncated: 7 more columns]

## Sheet: Table S7, ST26
Title: Clinical and molecular characteristics of Streptococcus agalactiae causing bacteremia in nonpregnant adults between 2008 and 2023 in Hiroshima, Japan.
Table S7. Pairwise SNP distance matrix of ST26 strains collected in the present study and a previous pediatric iGBS surveillance study in Japan. The matrix was calculated using CFSAN SNP Pipeline v2.2.1. The raw reads were mapped to GBSIRa0031 contigs and analyzed by the pipeline. The samples highlighted in yellow represent the strains sequenced in the present study, whereas those highlighted in …
	GBSIR0673	GBSIR0682	GBSIR0713	GBSIRa0031	GBSIRa0059	GBSIRa0142	GBSIRa0562
GBSIR0673	0	43	49	91	46	48	52
GBSIR0682	43	0	42	84	43	44	49
GBSIR0713	49	42	0	92	47	49	57
GBSIRa0031	91	84	92	0	89	91	97
GBSIRa0059	46	43	47	89	0	48	56
GBSIRa0142	48	44	49	91	48	0	56
GBSIRa0562	52	49	57	97	56	56	0

## Sheet: Table S8, ST27
Title: Clinical and molecular characteristics of Streptococcus agalactiae causing bacteremia in nonpregnant adults between 2008 and 2023 in Hiroshima, Japan.
Table S8. Pairwise SNP distance matrix of ST27 strains collected in the present study and a previous pediatric iGBS surveillance study in Japan. The matrix was calculated using CFSAN SNP Pipeline v2.2.1. The raw reads were mapped to GBSIRa0063 contigs and analyzed by the pipeline. The samples highlighted in yellow represent the strains sequenced in the present study, whereas those highlighted in …
	GBSIR0674	GBSIR0710	GBSIR0730	GBSIRa0063	GBSIRa0120	GBSIRa0133	GBSIRa0258	GBSIRa0286	GBSIRa0535	GBSIRa0561
GBSIR0674	0	174	214	190	187	174	177	72	183	180
GBSIR0710	174	0	82	35	36	28	23	188	34	32
GBSIR0730	214	82	0	87	84	78	71	228	86	84
GBSIRa0063	190	35	87	0	43	35	26	199	41	39
GBSIRa0120	187	36	84	43	0	32	32	197	37	37
GBSIRa0133	174	28	78	35	32	0	25	189	33	31
GBSIRa0258	177	23	71	26	32	25	0	187	28	27
GBSIRa0286	72	188	228	199	197	189	187	0	195	189
GBSIRa0535	183	34	86	41	37	33	28	195	0	35
GBSIRa0561	180	32	84	39	37	31	27	189	35	0

## Sheet: Table S9, ST144
Title: Clinical and molecular characteristics of Streptococcus agalactiae causing bacteremia in nonpregnant adults between 2008 and 2023 in Hiroshima, Japan.
Table S9. Pairwise SNP distance matrix of ST144 strains collected in the present study and a previous pediatric iGBS surveillance study in Japan. The matrix was calculated using CFSAN SNP Pipeline v2.2.1. The raw reads were mapped to GBSIRa0037 contigs and analyzed by the pipeline. The samples highlighted in yellow represent the strains sequenced in the present study, whereas those highlighted in…
	GBSIR0694	GBSIR0722	GBSIR0726	GBSIR0737	GBSIRa0037	GBSIRa0057	GBSIRa0155	GBSIRa0159	GBSIRa0855
GBSIR0694	0	98	84	69	89	74	61	56	55
GBSIR0722	98	0	96	103	107	107	122	73	90
GBSIR0726	84	96	0	87	90	91	107	58	74
GBSIR0737	69	103	87	0	89	76	91	58	59
GBSIRa0037	89	107	90	89	0	92	116	46	88
GBSIRa0057	74	107	91	76	92	0	96	61	57
GBSIRa0155	61	122	107	91	116	96	0	76	78
GBSIRa0159	56	73	58	58	46	61	76	0	45
GBSIRa0855	55	90	74	59	88	57	78	45	0

## Sheet: Table S10, ST196
Title: Clinical and molecular characteristics of Streptococcus agalactiae causing bacteremia in nonpregnant adults between 2008 and 2023 in Hiroshima, Japan.
Table S10. Pairwise SNP distance matrix of ST196 strains collected in the present study and a previous pediatric iGBS surveillance study in Japan. The matrix was calculated using CFSAN SNP Pipeline v2.2.1. The raw reads were mapped to GBSIRa0032 contigs and analyzed by the pipeline. The samples highlighted in yellow represent the strains sequenced in the present study, whereas those highlighted i…
	GBSIR0658	GBSIRa0032
GBSIR0658	0	49
GBSIRa0032	49	0

[truncated: 3 more sheets: Table S11, ST335, Table S12, ST452, Table S13, ST464]
